# Supplementary material for: Visual information and expert’s idea in Hurst index estimation of the fractional Brownian motion using a diffusion type approximation
Source: Sci Rep. 2017 Feb 14;7:42482. doi: 10.1038/srep42482 (PMC5307349; doi:10.1038/srep42482)
Supplement: Supplementary Data [file srep42482-s2.csv]

	621995.073	622085.073	622175.073	622265.073	622355.073	622445.073	622535.073	622625.073	622715.073	622805.073	622895.073	622985.073	623075.073	623165.073	623255.073	623345.073	623435.073	623525.073	623615.073	623705.073	623795.073	623885.073	623975.073	624065.073	624155.073	624245.073	624335.073	624425.073	624515.073	624605.073	624695.073	624785.073	624875.073	624965.073	625055.073	625145.073	625235.073	625325.073	625415.073	625505.073	625595.073	625685.073	625775.073	625865.073	625955.073	626045.073	626135.073	626225.073	626315.073
4217502.082	1617	1634	1652	1652	1649	1654	1675	1685	1692	1676	1673	1675	1665	1656	1637	1624	1615	1600	1568	1547	1528	1510	1503	1504	1507	1507	1514	1525	1524	1531	1555	1581	1594	1594	1582	1592	1600	1606	1627	1639	1634	1622	1606	1603	1621	1608	1594	1596	1597
4217412.082	1618	1629	1642	1652	1661	1682	1692	1705	1703	1677	1687	1703	1707	1701	1664	1641	1624	1607	1562	1541	1526	1522	1511	1506	1506	1507	1512	1515	1515	1525	1539	1579	1585	1574	1565	1568	1569	1576	1595	1627	1644	1623	1613	1613	1629	1613	1603	1607	1592
4217322.082	1622	1631	1632	1640	1649	1671	1689	1709	1707	1680	1687	1696	1706	1706	1665	1644	1621	1600	1562	1551	1545	1541	1519	1509	1508	1507	1514	1515	1515	1519	1529	1572	1581	1566	1554	1557	1561	1574	1582	1589	1639	1633	1630	1629	1632	1626	1621	1613	1606
4217232.082	1622	1625	1638	1649	1649	1663	1691	1713	1713	1696	1697	1700	1713	1703	1656	1637	1619	1603	1589	1579	1565	1550	1529	1518	1513	1513	1510	1515	1516	1519	1524	1548	1564	1554	1542	1571	1571	1568	1582	1609	1631	1643	1651	1648	1642	1640	1633	1626	1613
4217142.082	1631	1630	1645	1652	1654	1667	1681	1711	1713	1705	1702	1711	1723	1702	1659	1640	1630	1612	1602	1591	1577	1556	1541	1525	1517	1514	1513	1513	1514	1520	1525	1532	1534	1534	1542	1586	1581	1577	1587	1598	1605	1619	1635	1631	1645	1646	1638	1628	1617
4217052.082	1631	1640	1662	1669	1664	1662	1675	1698	1721	1727	1715	1732	1737	1716	1685	1656	1641	1628	1610	1596	1580	1567	1560	1538	1529	1520	1515	1514	1517	1520	1524	1528	1528	1534	1542	1573	1571	1569	1568	1574	1594	1611	1617	1607	1625	1633	1644	1639	1621
4216962.082	1629	1640	1662	1678	1662	1668	1682	1698	1724	1738	1733	1742	1747	1729	1695	1686	1662	1641	1616	1602	1590	1583	1581	1547	1530	1519	1515	1515	1518	1522	1522	1526	1528	1533	1539	1545	1547	1548	1557	1575	1597	1602	1595	1589	1606	1619	1631	1643	1646
4216872.082	1635	1644	1663	1678	1662	1692	1705	1729	1735	1740	1741	1756	1771	1765	1718	1697	1678	1647	1619	1609	1601	1596	1585	1555	1538	1529	1521	1518	1520	1525	1527	1523	1528	1532	1537	1536	1546	1557	1570	1578	1594	1590	1582	1576	1589	1603	1613	1624	1641
4216782.082	1640	1640	1654	1666	1667	1692	1705	1726	1728	1726	1745	1760	1767	1775	1724	1700	1675	1660	1635	1621	1621	1611	1592	1565	1553	1537	1526	1521	1521	1522	1525	1526	1532	1531	1532	1531	1546	1552	1561	1561	1576	1570	1564	1565	1585	1591	1600	1618	1639
4216692.082	1638	1646	1651	1654	1659	1668	1703	1726	1728	1704	1735	1744	1743	1755	1743	1717	1693	1676	1667	1646	1641	1628	1601	1562	1556	1542	1529	1526	1524	1523	1525	1527	1528	1529	1531	1534	1541	1543	1548	1549	1555	1556	1558	1559	1588	1598	1619	1630	1640
4216602.082	1642	1647	1649	1652	1658	1663	1688	1700	1698	1704	1717	1724	1730	1740	1747	1730	1711	1691	1675	1655	1643	1626	1609	1573	1559	1541	1525	1523	1523	1524	1528	1529	1527	1530	1536	1533	1536	1541	1541	1544	1549	1554	1558	1567	1584	1596	1609	1625	1637
4216512.082	1640	1649	1654	1658	1658	1662	1673	1682	1687	1693	1717	1724	1716	1729	1744	1742	1720	1702	1688	1655	1649	1635	1609	1566	1547	1533	1526	1523	1522	1531	1532	1528	1528	1532	1534	1533	1537	1541	1543	1545	1547	1553	1558	1571	1582	1579	1593	1613	1627
4216422.082	1647	1653	1655	1656	1663	1665	1674	1680	1687	1690	1708	1711	1716	1729	1737	1729	1726	1720	1702	1682	1670	1642	1604	1552	1537	1527	1527	1523	1520	1529	1531	1527	1533	1535	1532	1532	1535	1541	1539	1538	1549	1557	1562	1559	1560	1579	1600	1607	1611
4216332.082	1649	1652	1655	1659	1664	1668	1677	1686	1689	1689	1704	1713	1716	1720	1725	1729	1713	1713	1703	1690	1667	1646	1612	1553	1548	1538	1528	1519	1526	1527	1523	1530	1531	1532	1532	1534	1538	1535	1536	1539	1545	1550	1556	1556	1558	1568	1580	1587	1606
4216242.082	1658	1652	1646	1654	1665	1663	1675	1679	1684	1687	1701	1706	1698	1691	1700	1715	1713	1713	1656	1679	1660	1631	1604	1556	1541	1539	1530	1527	1530	1526	1526	1532	1535	1534	1534	1537	1538	1542	1542	1542	1543	1548	1552	1551	1557	1562	1566	1576	1603
4216152.082	1670	1663	1659	1653	1661	1665	1669	1675	1682	1682	1694	1702	1686	1663	1663	1670	1673	1671	1656	1679	1650	1630	1600	1562	1547	1534	1529	1535	1526	1532	1533	1533	1532	1536	1537	1538	1542	1543	1545	1543	1545	1545	1546	1550	1552	1562	1565	1574	1594
4216062.082	1681	1673	1665	1655	1658	1660	1668	1676	1680	1679	1685	1691	1684	1665	1646	1631	1629	1622	1610	1635	1650	1618	1604	1575	1553	1536	1530	1533	1534	1535	1535	1537	1534	1535	1532	1534	1542	1547	1548	1547	1547	1549	1549	1549	1552	1558	1560	1565	1573
4215972.082	1696	1686	1676	1671	1666	1657	1668	1669	1674	1674	1682	1687	1679	1659	1644	1624	1611	1599	1590	1602	1619	1618	1604	1558	1541	1538	1536	1540	1536	1534	1537	1537	1540	1535	1537	1545	1547	1556	1562	1556	1549	1557	1557	1556	1548	1554	1559	1560	1567
4215882.082	1726	1711	1686	1678	1673	1666	1669	1672	1673	1675	1679	1685	1670	1656	1646	1624	1610	1601	1594	1583	1585	1591	1591	1581	1541	1545	1549	1547	1536	1536	1535	1538	1543	1538	1545	1544	1542	1550	1563	1556	1555	1567	1567	1568	1562	1557	1555	1563	1566
4215792.082	1756	1748	1708	1692	1684	1673	1664	1669	1672	1678	1675	1685	1672	1665	1654	1626	1611	1599	1584	1571	1573	1573	1575	1567	1540	1545	1549	1545	1537	1540	1542	1541	1546	1549	1551	1547	1544	1546	1568	1571	1580	1578	1589	1591	1587	1569	1562	1562	1563
4215702.082	1760	1758	1730	1712	1698	1686	1677	1674	1674	1674	1678	1681	1677	1669	1655	1625	1604	1587	1577	1570	1567	1571	1567	1570	1555	1551	1549	1545	1537	1541	1543	1543	1550	1555	1561	1552	1548	1553	1581	1612	1610	1604	1611	1608	1597	1569	1563	1567	1562
4215612.082	1762	1751	1742	1730	1714	1700	1688	1676	1672	1678	1681	1676	1670	1655	1639	1612	1594	1585	1581	1570	1566	1568	1561	1561	1556	1555	1548	1544	1543	1541	1545	1547	1545	1549	1560	1561	1551	1566	1601	1630	1640	1634	1630	1612	1597	1573	1567	1568	1566
4215522.082	1775	1766	1752	1738	1725	1711	1698	1677	1672	1674	1680	1681	1671	1645	1622	1602	1596	1588	1584	1577	1569	1564	1559	1554	1550	1551	1552	1551	1546	1544	1545	1547	1549	1546	1559	1574	1573	1565	1588	1623	1656	1657	1636	1614	1597	1583	1565	1568	1574
4215432.082	1787	1777	1758	1744	1736	1729	1715	1693	1682	1684	1683	1678	1665	1643	1623	1611	1610	1601	1599	1591	1574	1574	1573	1565	1554	1555	1562	1559	1553	1551	1551	1552	1549	1546	1550	1562	1567	1573	1578	1592	1614	1658	1636	1617	1602	1592	1573	1578	1583
4215342.082	1776	1776	1767	1756	1745	1732	1724	1714	1701	1689	1685	1677	1670	1661	1650	1644	1639	1630	1628	1612	1595	1591	1587	1576	1570	1569	1579	1574	1564	1557	1555	1557	1556	1548	1550	1562	1563	1565	1571	1573	1588	1653	1638	1615	1598	1590	1581	1596	1593
4215252.082	1744	1752	1763	1762	1755	1741	1736	1729	1725	1712	1699	1685	1683	1676	1672	1660	1650	1641	1623	1619	1616	1609	1598	1597	1593	1595	1597	1588	1574	1572	1566	1563	1562	1556	1554	1559	1563	1565	1561	1571	1583	1639	1642	1617	1592	1577	1594	1617	1605
4215162.082	1724	1723	1728	1744	1753	1761	1749	1737	1735	1722	1707	1702	1686	1678	1676	1677	1657	1649	1644	1645	1632	1623	1613	1611	1601	1600	1594	1586	1581	1581	1570	1572	1569	1557	1553	1557	1560	1560	1561	1573	1586	1625	1646	1621	1606	1593	1602	1630	1611
4215072.082	1703	1704	1700	1725	1742	1761	1759	1744	1735	1726	1720	1701	1694	1689	1696	1692	1681	1675	1667	1660	1642	1634	1625	1624	1614	1608	1602	1592	1597	1590	1585	1590	1575	1565	1560	1563	1563	1562	1565	1573	1586	1617	1664	1636	1617	1596	1594	1631	1628
4214982.082	1678	1683	1679	1704	1719	1736	1743	1745	1738	1737	1727	1715	1711	1707	1705	1701	1699	1689	1682	1672	1654	1646	1645	1651	1638	1623	1615	1614	1602	1607	1596	1593	1581	1573	1571	1567	1568	1566	1571	1575	1588	1617	1664	1637	1609	1594	1597	1641	1654
4214892.082	1660	1663	1655	1690	1700	1706	1713	1724	1732	1738	1731	1730	1720	1714	1710	1712	1712	1706	1700	1692	1674	1669	1669	1669	1652	1642	1633	1629	1624	1617	1616	1602	1592	1582	1578	1571	1571	1573	1581	1590	1600	1626	1666	1637	1609	1596	1606	1637	1671
4214802.082	1640	1645	1637	1662	1685	1694	1699	1700	1707	1712	1718	1721	1728	1724	1719	1720	1723	1721	1718	1712	1697	1692	1681	1679	1675	1666	1654	1648	1644	1631	1621	1610	1612	1590	1585	1580	1577	1577	1586	1604	1612	1623	1666	1636	1611	1596	1606	1630	1667
4214712.082	1605	1614	1623	1671	1682	1689	1689	1695	1698	1698	1697	1706	1709	1713	1716	1723	1727	1728	1726	1723	1711	1705	1698	1697	1689	1674	1667	1666	1658	1639	1627	1627	1622	1597	1598	1585	1580	1582	1590	1599	1621	1630	1660	1632	1609	1598	1600	1630	1637
4214622.082	1594	1611	1635	1669	1686	1694	1694	1701	1702	1701	1705	1704	1702	1701	1705	1712	1723	1732	1731	1724	1717	1712	1704	1701	1697	1688	1685	1682	1667	1646	1637	1626	1619	1608	1594	1586	1588	1587	1586	1589	1609	1627	1650	1624	1621	1624	1605	1615	1637
4214532.082	1563	1582	1607	1648	1666	1680	1690	1704	1709	1708	1713	1711	1711	1706	1704	1705	1712	1724	1723	1724	1725	1722	1714	1710	1702	1700	1689	1681	1668	1655	1647	1637	1628	1606	1596	1594	1601	1598	1601	1589	1601	1643	1646	1637	1663	1659	1624	1621	1618
4214442.082	1556	1562	1576	1594	1616	1644	1659	1680	1699	1709	1714	1716	1724	1718	1713	1717	1710	1715	1718	1721	1725	1721	1719	1719	1716	1702	1692	1680	1672	1656	1649	1645	1639	1620	1610	1623	1631	1630	1606	1594	1600	1624	1645	1645	1682	1686	1662	1668	1638
4214352.082	1550	1550	1558	1573	1575	1591	1614	1634	1659	1669	1681	1695	1725	1728	1729	1725	1713	1718	1726	1730	1726	1725	1721	1717	1713	1702	1695	1685	1676	1658	1652	1649	1637	1619	1632	1647	1652	1644	1610	1599	1598	1617	1669	1660	1677	1704	1696	1682	1652
4214262.082	1544	1548	1552	1559	1562	1565	1577	1597	1614	1624	1640	1657	1700	1714	1723	1727	1728	1727	1733	1735	1727	1729	1721	1714	1711	1696	1688	1677	1670	1663	1658	1651	1644	1632	1634	1653	1656	1642	1622	1610	1609	1613	1673	1674	1693	1719	1725	1682	1668
4214172.082	1533	1536	1540	1551	1558	1559	1563	1569	1585	1595	1605	1612	1655	1671	1686	1702	1734	1741	1748	1746	1734	1723	1718	1717	1713	1699	1688	1680	1679	1673	1661	1665	1656	1647	1631	1659	1662	1648	1636	1621	1622	1622	1669	1697	1710	1735	1722	1674	1686
4214082.082	1530	1538	1538	1541	1547	1552	1554	1557	1569	1578	1584	1590	1618	1627	1645	1654	1673	1727	1740	1748	1742	1733	1731	1721	1716	1700	1695	1695	1689	1686	1685	1674	1668	1655	1647	1676	1667	1660	1637	1630	1631	1638	1640	1704	1736	1739	1710	1690	1691
4213992.082	1529	1532	1533	1537	1542	1548	1550	1557	1565	1572	1583	1589	1592	1601	1618	1627	1640	1685	1698	1709	1722	1735	1732	1728	1720	1711	1702	1701	1700	1702	1696	1688	1680	1657	1659	1684	1675	1663	1649	1654	1656	1663	1662	1733	1754	1740	1708	1717	1718
4213902.082	1525	1532	1535	1535	1541	1551	1556	1555	1565	1566	1577	1583	1585	1587	1592	1606	1625	1646	1654	1666	1678	1701	1709	1713	1715	1712	1705	1705	1718	1734	1709	1700	1677	1653	1647	1670	1680	1674	1669	1681	1687	1689	1682	1756	1749	1730	1708	1736	1746
4213812.082	1524	1532	1532	1534	1544	1551	1546	1549	1562	1570	1576	1579	1581	1589	1589	1593	1608	1618	1627	1639	1653	1672	1668	1663	1670	1689	1689	1698	1720	1738	1726	1708	1676	1667	1655	1656	1678	1681	1688	1710	1713	1714	1720	1761	1742	1723	1718	1761	1759
4213722.082	1524	1526	1528	1528	1534	1538	1536	1542	1550	1568	1580	1580	1580	1598	1603	1596	1592	1610	1624	1635	1636	1642	1641	1643	1655	1677	1698	1702	1712	1736	1729	1713	1682	1681	1663	1648	1668	1683	1685	1734	1745	1750	1768	1761	1751	1747	1778	1769	1749
4213632.082	1522	1526	1528	1525	1533	1533	1533	1536	1550	1560	1574	1573	1574	1580	1586	1583	1584	1612	1623	1618	1605	1615	1628	1650	1681	1690	1689	1699	1718	1730	1730	1713	1693	1681	1666	1667	1662	1672	1685	1743	1764	1796	1817	1787	1786	1786	1795	1765	1743
4213542.082	1528	1526	1529	1525	1533	1532	1535	1538	1549	1553	1571	1574	1580	1566	1566	1579	1597	1599	1599	1592	1592	1628	1643	1662	1674	1674	1684	1704	1722	1728	1729	1703	1690	1699	1692	1690	1688	1672	1672	1721	1758	1792	1821	1786	1777	1783	1796	1766	1747
4213452.082	1544	1537	1534	1531	1536	1532	1549	1550	1545	1552	1557	1564	1574	1571	1571	1573	1580	1578	1583	1584	1599	1626	1644	1655	1653	1653	1684	1710	1724	1738	1726	1705	1709	1718	1728	1722	1705	1683	1683	1723	1768	1801	1823	1771	1755	1747	1766	1774	1764
4213362.082	1543	1538	1538	1541	1542	1542	1549	1550	1554	1570	1571	1566	1571	1571	1573	1569	1575	1591	1600	1597	1600	1606	1617	1625	1634	1654	1674	1705	1725	1747	1731	1714	1713	1729	1747	1759	1722	1698	1695	1772	1791	1810	1809	1767	1743	1726	1724	1735	1762
4213272.082	1550	1539	1550	1551	1541	1546	1554	1556	1554	1570	1572	1573	1574	1585	1586	1582	1582	1580	1591	1606	1609	1607	1621	1633	1646	1660	1686	1707	1725	1743	1749	1742	1723	1726	1758	1772	1746	1718	1701	1758	1764	1792	1801	1769	1749	1729	1717	1709	1732
4213182.082	1559	1558	1555	1552	1548	1553	1557	1560	1560	1566	1572	1573	1580	1598	1591	1594	1591	1589	1590	1592	1593	1606	1607	1613	1631	1639	1680	1698	1711	1732	1763	1758	1738	1739	1772	1772	1749	1730	1713	1732	1742	1753	1764	1768	1765	1746	1727	1704	1715
4213092.082	1555	1559	1562	1564	1560	1569	1572	1574	1569	1583	1587	1584	1580	1598	1614	1617	1614	1614	1616	1616	1610	1622	1625	1625	1630	1641	1655	1669	1686	1721	1773	1778	1758	1760	1787	1783	1750	1737	1725	1748	1741	1734	1722	1728	1733	1736	1726	1703	1696
4213002.082	1545	1550	1554	1561	1570	1581	1583	1588	1586	1591	1594	1592	1594	1609	1614	1617	1645	1653	1636	1643	1642	1648	1670	1663	1656	1651	1660	1678	1690	1713	1748	1789	1785	1787	1806	1792	1777	1760	1747	1768	1760	1742	1722	1718	1712	1704	1699	1690	1683
4212912.082	1543	1548	1548	1556	1562	1580	1581	1587	1587	1594	1604	1610	1618	1644	1640	1634	1645	1681	1667	1673	1669	1692	1705	1698	1678	1665	1657	1679	1708	1723	1751	1802	1808	1811	1810	1807	1801	1792	1784	1758	1742	1731	1732	1739	1718	1700	1697	1691	1699
4212822.082	1559	1556	1555	1555	1556	1576	1578	1582	1584	1590	1601	1612	1616	1657	1666	1678	1679	1681	1667	1710	1704	1706	1722	1715	1697	1682	1678	1685	1706	1733	1760	1804	1819	1825	1832	1800	1792	1777	1765	1744	1742	1747	1764	1753	1714	1712	1722	1716	1729
4212732.082	1571	1570	1567	1568	1572	1577	1580	1577	1575	1583	1589	1596	1603	1634	1652	1664	1669	1680	1710	1710	1704	1741	1739	1722	1709	1701	1700	1711	1717	1733	1757	1796	1797	1810	1828	1819	1796	1772	1757	1769	1786	1781	1768	1751	1715	1720	1726	1736	1739
4212642.082	1577	1575	1576	1588	1592	1594	1595	1592	1591	1581	1585	1587	1604	1633	1642	1652	1661	1665	1698	1720	1733	1741	1739	1730	1718	1709	1726	1735	1747	1761	1772	1784	1789	1804	1813	1811	1795	1772	1767	1782	1820	1799	1766	1741	1729	1728	1727	1742	1716
4212552.082	1573	1582	1584	1593	1592	1601	1601	1603	1592	1596	1602	1595	1601	1624	1659	1664	1685	1699	1718	1720	1734	1749	1754	1730	1718	1741	1744	1776	1770	1766	1765	1774	1779	1793	1800	1797	1791	1784	1786	1798	1802	1795	1770	1742	1745	1733	1734	1743	1710
4212462.082	1577	1587	1591	1597	1604	1616	1617	1619	1609	1596	1611	1617	1620	1631	1668	1681	1697	1698	1717	1724	1740	1760	1763	1758	1747	1741	1744	1768	1758	1752	1764	1760	1771	1788	1802	1796	1793	1806	1804	1802	1770	1761	1763	1755	1742	1738	1728	1732	1722
4212372.082	1578	1592	1597	1601	1609	1632	1642	1634	1630	1616	1617	1624	1640	1650	1662	1671	1679	1686	1709	1731	1743	1763	1762	1767	1764	1763	1769	1768	1745	1744	1751	1758	1776	1790	1801	1801	1801	1806	1814	1810	1788	1788	1781	1765	1751	1747	1726	1715	1714
4212282.082	1571	1592	1597	1598	1608	1631	1638	1648	1639	1654	1650	1640	1646	1654	1645	1648	1660	1674	1720	1741	1752	1754	1760	1770	1779	1776	1772	1752	1745	1744	1740	1752	1761	1764	1772	1784	1807	1810	1809	1815	1791	1783	1767	1762	1746	1739	1735	1716	1705
4212192.082	1575	1580	1591	1601	1601	1617	1629	1649	1655	1658	1662	1653	1641	1636	1649	1657	1670	1686	1722	1735	1754	1749	1740	1760	1769	1772	1769	1744	1734	1733	1740	1752	1744	1751	1761	1773	1810	1801	1793	1791	1778	1767	1763	1755	1731	1725	1730	1712	1706
4212102.082	1593	1576	1593	1600	1602	1618	1636	1640	1652	1656	1639	1636	1628	1625	1643	1660	1675	1690	1724	1741	1739	1729	1725	1752	1750	1755	1762	1747	1731	1727	1734	1741	1744	1751	1747	1770	1791	1791	1793	1784	1770	1756	1745	1737	1723	1717	1716	1725	1736
4212012.082	1593	1590	1589	1594	1600	1610	1622	1624	1632	1629	1627	1623	1626	1639	1644	1657	1671	1692	1719	1717	1712	1710	1721	1745	1739	1740	1752	1743	1729	1722	1725	1744	1743	1740	1747	1770	1772	1786	1796	1793	1769	1755	1741	1735	1724	1719	1729	1746	1748
4211922.082	1601	1606	1591	1592	1597	1600	1606	1608	1610	1616	1649	1630	1635	1647	1656	1664	1672	1686	1697	1696	1702	1704	1710	1730	1731	1738	1745	1741	1723	1713	1724	1730	1729	1733	1749	1769	1772	1777	1781	1779	1766	1746	1736	1747	1751	1731	1735	1751	1756
4211832.082	1602	1612	1599	1590	1592	1599	1607	1612	1610	1611	1641	1638	1638	1657	1668	1679	1679	1677	1679	1689	1688	1695	1706	1716	1724	1730	1729	1730	1720	1721	1727	1715	1717	1731	1756	1760	1770	1777	1781	1764	1780	1760	1756	1763	1768	1744	1755	1756	1751
4211742.082	1601	1619	1618	1606	1596	1602	1608	1612	1620	1621	1662	1652	1641	1650	1649	1658	1661	1668	1668	1674	1677	1680	1688	1706	1706	1708	1712	1712	1707	1706	1705	1693	1712	1728	1743	1747	1755	1769	1768	1764	1780	1765	1771	1777	1765	1764	1770	1767	1747
4211652.082	1603	1627	1624	1619	1611	1611	1611	1618	1626	1641	1665	1666	1671	1670	1660	1655	1658	1660	1666	1680	1677	1670	1670	1682	1683	1684	1688	1707	1723	1713	1719	1701	1722	1742	1739	1746	1734	1752	1754	1754	1772	1765	1771	1749	1744	1752	1759	1769	1765
4211562.082	1610	1629	1624	1622	1625	1627	1612	1617	1625	1635	1655	1661	1666	1668	1671	1671	1676	1677	1671	1679	1677	1674	1662	1664	1676	1676	1681	1709	1726	1719	1709	1696	1711	1738	1740	1730	1719	1727	1736	1736	1742	1740	1745	1749	1744	1730	1746	1755	1763
4211472.082	1616	1627	1627	1630	1629	1625	1614	1621	1630	1635	1648	1652	1661	1660	1661	1668	1672	1676	1679	1680	1668	1667	1659	1665	1672	1673	1679	1691	1713	1700	1684	1673	1698	1714	1716	1709	1705	1708	1712	1709	1710	1709	1710	1714	1715	1730	1728	1738	1742
4211382.082	1615	1625	1631	1631	1635	1636	1620	1623	1631	1628	1639	1645	1649	1646	1652	1659	1660	1656	1659	1666	1658	1647	1647	1661	1668	1667	1669	1676	1686	1678	1668	1666	1697	1703	1694	1694	1692	1690	1694	1694	1695	1693	1691	1697	1702	1716	1728	1738	1724
4211292.082	1620	1625	1623	1630	1645	1634	1624	1625	1629	1627	1636	1639	1637	1636	1640	1643	1637	1637	1640	1652	1654	1640	1643	1658	1661	1663	1663	1667	1671	1664	1661	1675	1694	1690	1680	1681	1685	1679	1684	1688	1682	1681	1685	1689	1691	1701	1705	1712	1724
4211202.082	1613	1630	1629	1632	1631	1632	1630	1625	1628	1634	1638	1636	1625	1625	1626	1628	1626	1622	1629	1638	1635	1629	1635	1649	1655	1660	1661	1670	1672	1662	1658	1672	1672	1670	1669	1678	1672	1674	1684	1684	1676	1678	1681	1684	1691	1698	1700	1711	1718
4211112.082	1621	1629	1638	1638	1638	1630	1628	1626	1622	1623	1630	1627	1618	1611	1615	1625	1623	1620	1621	1630	1623	1632	1639	1645	1656	1661	1662	1667	1668	1666	1658	1663	1657	1661	1669	1673	1667	1669	1678	1670	1664	1685	1688	1688	1691	1702	1705	1711	1713
4211022.082	1617	1621	1629	1631	1628	1629	1627	1625	1618	1621	1623	1615	1606	1605	1613	1615	1615	1614	1618	1630	1637	1641	1646	1645	1647	1653	1655	1660	1656	1656	1651	1648	1656	1657	1658	1661	1662	1662	1661	1656	1653	1675	1684	1692	1698	1704	1710	1719	1720
4210932.082	1615	1614	1631	1630	1619	1622	1618	1621	1618	1615	1615	1603	1602	1606	1610	1616	1618	1617	1625	1636	1643	1648	1649	1643	1634	1633	1634	1642	1647	1646	1645	1642	1642	1646	1646	1650	1654	1658	1653	1652	1652	1665	1675	1686	1698	1712	1714	1714	1716
4210842.082	1609	1614	1627	1618	1613	1604	1599	1605	1607	1610	1618	1603	1607	1612	1613	1615	1617	1620	1626	1633	1640	1642	1644	1638	1633	1630	1635	1636	1639	1637	1637	1638	1642	1643	1644	1644	1645	1645	1645	1646	1648	1656	1666	1676	1685	1709	1709	1710	1712
4210752.082	1607	1614	1621	1618	1606	1590	1591	1596	1597	1598	1598	1606	1613	1613	1610	1616	1618	1617	1628	1634	1635	1636	1637	1634	1630	1630	1634	1633	1631	1631	1634	1636	1638	1641	1643	1645	1643	1644	1641	1642	1647	1652	1653	1663	1672	1679	1688	1686	1694
4210662.082	1592	1602	1613	1614	1593	1586	1588	1593	1592	1592	1595	1611	1611	1611	1610	1612	1615	1616	1627	1631	1628	1628	1629	1630	1627	1628	1629	1628	1627	1632	1631	1630	1633	1639	1639	1638	1640	1639	1638	1639	1644	1647	1649	1657	1662	1670	1673	1679	1692
4210572.082	1578	1583	1601	1594	1586	1583	1585	1589	1589	1587	1589	1603	1603	1606	1605	1606	1612	1620	1623	1626	1624	1620	1624	1626	1624	1624	1624	1624	1627	1629	1629	1630	1632	1633	1635	1636	1635	1637	1636	1637	1638	1648	1651	1655	1659	1662	1663	1675	1681
4210482.082	1570	1578	1582	1578	1577	1580	1583	1587	1586	1586	1584	1596	1595	1600	1599	1608	1608	1610	1614	1618	1618	1616	1618	1621	1620	1618	1621	1624	1625	1624	1626	1627	1628	1628	1635	1632	1630	1633	1633	1633	1633	1638	1647	1651	1653	1649	1658	1660	1667
4210392.082	1570	1567	1570	1571	1573	1575	1578	1579	1579	1583	1582	1587	1589	1596	1600	1601	1606	1608	1611	1614	1613	1614	1615	1620	1621	1617	1621	1625	1627	1620	1621	1623	1625	1626	1627	1624	1626	1628	1627	1629	1629	1630	1633	1638	1640	1641	1654	1650	1654
4210302.082	1564	1567	1564	1564	1566	1569	1570	1577	1580	1579	1582	1588	1587	1585	1593	1599	1600	1603	1604	1605	1607	1609	1614	1613	1618	1617	1617	1618	1621	1617	1620	1620	1620	1622	1618	1621	1622	1622	1624	1625	1625	1628	1630	1634	1635	1637	1640	1642	1646
4210212.082	1563	1562	1564	1564	1564	1566	1566	1574	1574	1575	1575	1579	1583	1582	1590	1597	1593	1596	1596	1597	1607	1606	1607	1607	1610	1610	1612	1611	1611	1611	1615	1613	1615	1614	1613	1616	1617	1618	1620	1619	1622	1622	1630	1629	1630	1635	1638	1641	1641
4210122.082	1562	1562	1563	1563	1564	1566	1571	1571	1572	1574	1575	1577	1575	1581	1579	1583	1583	1587	1589	1587	1593	1596	1598	1599	1601	1603	1605	1605	1603	1604	1607	1605	1609	1608	1611	1611	1612	1617	1619	1616	1618	1619	1627	1628	1627	1630	1633	1635	1638
4210032.082	1570	1562	1562	1570	1567	1569	1571	1571	1573	1575	1576	1581	1582	1579	1584	1585	1589	1582	1585	1586	1585	1591	1593	1590	1589	1596	1598	1602	1601	1605	1601	1605	1608	1608	1597	1600	1615	1618	1622	1623	1621	1617	1621	1622	1622	1626	1632	1634	1636
4209942.082	1575	1571	1568	1577	1583	1582	1576	1576	1573	1575	1591	1589	1592	1597	1603	1603	1595	1589	1590	1597	1596	1593	1596	1603	1596	1595	1598	1599	1601	1610	1609	1609	1613	1614	1602	1616	1634	1628	1631	1630	1627	1630	1631	1629	1627	1626	1628	1631	1635
4209852.082	1576	1580	1572	1573	1580	1583	1579	1593	1598	1600	1591	1589	1619	1611	1612	1615	1595	1599	1627	1622	1619	1617	1609	1615	1625	1621	1608	1604	1614	1626	1620	1617	1613	1615	1627	1626	1636	1639	1641	1632	1629	1639	1644	1629	1634	1632	1630	1633	1633
4209762.082	1580	1579	1582	1584	1583	1583	1585	1598	1611	1623	1621	1605	1619	1631	1627	1623	1620	1609	1614	1630	1636	1642	1631	1614	1621	1642	1629	1621	1623	1638	1630	1624	1623	1637	1634	1632	1637	1643	1637	1630	1634	1639	1643	1634	1641	1639	1633	1629	1631
4209672.082	1594	1583	1584	1593	1590	1584	1593	1598	1607	1613	1619	1619	1629	1631	1627	1632	1632	1633	1628	1623	1637	1644	1635	1621	1631	1645	1643	1635	1629	1641	1634	1635	1634	1632	1638	1640	1640	1647	1624	1616	1631	1643	1644	1650	1646	1639	1637	1644	1638
4209582.082	1609	1591	1590	1600	1593	1587	1591	1603	1610	1618	1630	1631	1635	1637	1634	1632	1632	1638	1641	1641	1638	1642	1635	1627	1637	1642	1651	1648	1645	1637	1636	1640	1638	1638	1642	1642	1643	1647	1640	1611	1635	1644	1654	1657	1654	1644	1638	1642	1643
4209492.082	1624	1612	1594	1609	1597	1592	1591	1598	1607	1614	1618	1632	1631	1631	1631	1634	1639	1638	1641	1646	1647	1649	1647	1638	1642	1643	1648	1652	1649	1638	1642	1643	1639	1646	1649	1647	1648	1650	1650	1645	1637	1648	1645	1652	1656	1649	1643	1650	1654
4209402.082	1625	1621	1611	1625	1620	1603	1597	1592	1602	1605	1606	1614	1622	1622	1613	1628	1638	1642	1645	1646	1647	1654	1652	1652	1652	1650	1651	1651	1657	1643	1647	1644	1643	1645	1653	1653	1657	1658	1658	1646	1643	1645	1657	1652	1652	1651	1651	1649	1654
4209312.082	1629	1626	1618	1629	1626	1622	1615	1601	1606	1605	1608	1608	1615	1625	1621	1622	1627	1637	1645	1648	1653	1654	1652	1654	1655	1656	1653	1656	1662	1652	1654	1651	1649	1649	1656	1663	1662	1661	1654	1646	1651	1650	1652	1663	1659	1655	1655	1649	1657
4209222.082	1629	1625	1618	1604	1622	1641	1626	1612	1615	1614	1617	1616	1614	1630	1630	1632	1630	1633	1639	1639	1643	1655	1656	1654	1657	1656	1654	1654	1651	1654	1660	1657	1657	1652	1660	1664	1664	1661	1651	1648	1653	1654	1660	1664	1660	1660	1656	1648	1655
4209132.082	1631	1619	1615	1614	1609	1626	1629	1621	1630	1621	1619	1625	1625	1631	1640	1644	1647	1629	1631	1636	1638	1650	1654	1657	1657	1656	1653	1655	1655	1660	1668	1662	1661	1655	1660	1660	1664	1661	1651	1652	1653	1658	1667	1666	1665	1664	1661	1651	1655
4209042.082	1634	1633	1633	1628	1610	1622	1634	1635	1642	1633	1622	1623	1631	1639	1645	1649	1649	1627	1636	1646	1637	1645	1650	1654	1657	1658	1653	1655	1666	1664	1667	1668	1658	1657	1662	1665	1665	1659	1660	1659	1659	1658	1660	1667	1663	1665	1660	1653	1660
4208952.082	1633	1636	1644	1638	1618	1608	1632	1648	1645	1642	1634	1623	1646	1642	1641	1651	1652	1638	1642	1653	1649	1637	1644	1650	1654	1657	1662	1662	1666	1664	1666	1669	1661	1662	1662	1665	1663	1660	1661	1663	1663	1657	1663	1670	1667	1666	1661	1657	1664
4208862.082	1640	1640	1647	1655	1627	1619	1632	1642	1653	1648	1641	1627	1639	1651	1648	1645	1649	1647	1637	1654	1655	1649	1645	1642	1645	1650	1661	1662	1660	1662	1666	1669	1663	1659	1665	1666	1663	1661	1663	1662	1665	1662	1663	1671	1671	1668	1665	1660	1661
4208772.082	1641	1644	1646	1651	1627	1615	1619	1629	1649	1650	1646	1643	1646	1656	1654	1651	1651	1648	1636	1644	1655	1661	1663	1656	1656	1652	1659	1664	1664	1666	1666	1664	1663	1667	1662	1671	1666	1664	1663	1662	1668	1669	1667	1664	1668	1668	1668	1662	1661
4208682.082	1635	1641	1643	1651	1651	1644	1633	1628	1638	1647	1650	1654	1653	1655	1654	1654	1655	1655	1647	1642	1651	1658	1663	1664	1662	1658	1654	1660	1663	1667	1666	1667	1666	1667	1662	1666	1665	1662	1663	1665	1666	1666	1666	1671	1670	1666	1668	1668	1667
4208592.082	1642	1639	1643	1651	1664	1663	1651	1647	1633	1633	1641	1653	1655	1662	1661	1662	1660	1664	1655	1649	1649	1659	1662	1665	1665	1665	1662	1658	1660	1662	1666	1667	1670	1672	1673	1666	1665	1666	1675	1664	1667	1671	1672	1674	1672	1668	1666	1665	1669
4208502.082	1644	1644	1647	1649	1663	1664	1659	1655	1645	1636	1636	1642	1652	1664	1663	1661	1666	1666	1667	1662	1654	1652	1663	1665	1662	1665	1662	1665	1668	1665	1670	1670	1670	1669	1670	1665	1665	1666	1675	1677	1672	1673	1674	1675	1678	1676	1671	1666	1669
4208412.082	1649	1646	1647	1651	1663	1661	1660	1661	1652	1650	1641	1639	1643	1658	1659	1664	1668	1666	1666	1660	1651	1653	1664	1672	1664	1666	1670	1668	1667	1668	1665	1670	1671	1669	1672	1672	1669	1671	1679	1677	1672	1676	1676	1672	1678	1677	1670	1667	1673
4208322.082	1657	1648	1644	1649	1656	1657	1662	1669	1675	1664	1654	1646	1642	1661	1667	1670	1669	1666	1665	1663	1655	1662	1662	1667	1669	1672	1667	1671	1669	1669	1666	1671	1675	1677	1674	1671	1671	1670	1672	1677	1675	1676	1675	1676	1676	1676	1672	1670	1676
4208232.082	1655	1655	1650	1650	1656	1658	1668	1687	1696	1676	1666	1659	1649	1661	1668	1671	1670	1675	1671	1662	1663	1669	1665	1665	1670	1674	1668	1670	1671	1674	1670	1672	1675	1677	1680	1676	1676	1675	1673	1677	1676	1677	1675	1675	1679	1677	1674	1672	1677
4208142.082	1658	1658	1654	1652	1658	1661	1670	1686	1713	1688	1673	1671	1659	1656	1665	1672	1672	1671	1674	1664	1663	1665	1672	1668	1667	1673	1673	1674	1674	1674	1681	1669	1673	1676	1677	1677	1675	1678	1678	1681	1677	1678	1677	1680	1679	1677	1682	1680	1679
4208052.082	1661	1661	1657	1653	1659	1668	1680	1687	1711	1704	1683	1670	1665	1655	1655	1670	1672	1674	1668	1665	1669	1668	1675	1673	1670	1669	1676	1678	1674	1674	1679	1674	1676	1675	1676	1680	1680	1677	1678	1682	1675	1678	1680	1680	1678	1683	1682	1680	1681
4207962.082	1666	1666	1659	1659	1663	1674	1684	1696	1704	1716	1693	1675	1668	1666	1664	1676	1674	1673	1671	1670	1674	1673	1675	1674	1673	1676	1675	1676	1676	1681	1679	1678	1681	1681	1677	1682	1679	1677	1677	1679	1680	1680	1682	1680	1680	1684	1683	1677	1681
4207872.082	1664	1663	1663	1667	1668	1686	1682	1692	1705	1724	1707	1694	1685	1672	1668	1676	1678	1674	1672	1670	1676	1673	1679	1675	1677	1674	1678	1678	1677	1676	1681	1681	1684	1685	1683	1682	1684	1683	1682	1681	1682	1683	1685	1686	1684	1685	1686	1680	1681
4207782.082	1668	1665	1669	1671	1670	1690	1686	1692	1707	1726	1720	1708	1696	1681	1673	1675	1677	1677	1676	1677	1678	1679	1679	1679	1678	1679	1682	1681	1682	1679	1680	1685	1685	1687	1684	1684	1684	1686	1683	1681	1685	1688	1686	1685	1675	1682	1685	1683	1683
4207692.082	1675	1666	1666	1674	1680	1686	1692	1695	1709	1727	1723	1709	1695	1686	1674	1676	1680	1683	1677	1679	1683	1684	1676	1682	1680	1680	1687	1683	1686	1680	1679	1687	1686	1688	1689	1690	1688	1688	1688	1686	1686	1689	1687	1686	1683	1687	1685	1686	1685
4207602.082	1674	1670	1672	1679	1685	1693	1706	1711	1715	1723	1723	1711	1699	1689	1681	1683	1685	1681	1682	1679	1678	1682	1679	1681	1685	1681	1684	1686	1684	1685	1685	1687	1683	1689	1689	1686	1688	1692	1690	1687	1690	1688	1689	1690	1690	1688	1689	1688	1685
4207512.082	1678	1672	1677	1681	1687	1690	1697	1707	1713	1719	1712	1701	1694	1687	1686	1687	1684	1687	1684	1686	1683	1686	1688	1688	1688	1685	1687	1689	1688	1690	1690	1688	1687	1687	1691	1691	1692	1693	1689	1689	1689	1688	1692	1692	1690	1689	1690	1692	1688
4207422.082	1676	1676	1680	1682	1690	1703	1708	1711	1713	1712	1704	1696	1689	1681	1686	1687	1692	1693	1684	1689	1690	1690	1688	1688	1686	1688	1690	1697	1693	1689	1690	1692	1691	1692	1692	1695	1693	1688	1690	1691	1692	1695	1693	1695	1693	1689	1691	1693	1690
4207332.082	1673	1679	1679	1679	1694	1719	1730	1725	1719	1720	1699	1694	1688	1684	1692	1696	1697	1696	1687	1689	1690	1688	1688	1692	1693	1690	1691	1696	1690	1691	1693	1693	1695	1692	1689	1695	1696	1693	1696	1695	1693	1694	1695	1694	1696	1693	1693	1693	1689
4207242.082	1676	1683	1684	1684	1687	1730	1740	1730	1717	1709	1695	1694	1692	1688	1692	1701	1703	1708	1688	1692	1691	1691	1693	1694	1692	1694	1697	1697	1693	1692	1696	1698	1698	1698	1698	1699	1695	1697	1697	1695	1697	1695	1696	1692	1695	1693	1696	1694	1692
4207152.082	1682	1686	1686	1693	1694	1723	1739	1730	1719	1708	1700	1697	1694	1690	1691	1696	1705	1712	1702	1699	1699	1697	1696	1694	1693	1697	1698	1700	1699	1698	1698	1698	1699	1700	1696	1698	1695	1699	1696	1699	1697	1698	1697	1698	1699	1700	1698	1697	1693
4207062.082	1686	1688	1694	1700	1717	1740	1738	1724	1717	1713	1709	1705	1695	1692	1699	1698	1706	1715	1729	1717	1707	1704	1701	1698	1698	1701	1702	1703	1702	1696	1699	1700	1699	1699	1699	1701	1699	1699	1700	1707	1700	1700	1699	1696	1702	1701	1703	1702	1698
4206972.082	1686	1688	1705	1712	1727	1747	1738	1724	1723	1731	1712	1704	1698	1698	1702	1699	1717	1730	1741	1731	1718	1706	1710	1701	1702	1702	1704	1705	1704	1703	1699	1703	1706	1703	1700	1699	1703	1702	1702	1703	1707	1704	1703	1698	1701	1699	1699	1704	1700
4206882.082	1687	1695	1705	1712	1725	1747	1741	1727	1732	1744	1719	1709	1705	1703	1708	1704	1715	1733	1750	1740	1724	1716	1711	1702	1704	1704	1706	1704	1708	1707	1705	1703	1703	1704	1705	1708	1706	1705	1703	1704	1706	1705	1706	1705	1703	1705	1706	1705	1701
4206792.082	1690	1697	1699	1708	1725	1747	1745	1741	1753	1747	1721	1712	1711	1706	1713	1710	1716	1739	1752	1750	1736	1720	1712	1707	1709	1707	1710	1711	1711	1708	1707	1706	1706	1705	1706	1707	1711	1711	1707	1708	1707	1706	1707	1707	1704	1708	1705	1705	1701
4206702.082	1693	1703	1707	1708	1723	1745	1745	1741	1759	1749	1722	1716	1702	1704	1716	1715	1715	1735	1754	1756	1743	1721	1712	1711	1709	1708	1710	1717	1712	1715	1710	1710	1708	1710	1708	1708	1706	1708	1710	1713	1712	1711	1716	1710	1707	1708	1704	1702	1705
4206612.082	1695	1705	1710	1713	1724	1742	1755	1761	1759	1743	1724	1716	1714	1714	1718	1714	1715	1734	1748	1748	1736	1725	1719	1714	1715	1713	1715	1717	1715	1714	1713	1712	1713	1712	1713	1714	1710	1712	1710	1720	1715	1713	1713	1711	1714	1719	1714	1714	1713
4206522.082	1701	1696	1717	1723	1724	1743	1770	1773	1760	1743	1724	1716	1713	1720	1729	1723	1715	1741	1751	1744	1732	1730	1723	1722	1721	1717	1719	1719	1718	1718	1716	1714	1715	1716	1718	1717	1716	1716	1717	1719	1719	1719	1715	1713	1717	1726	1720	1718	1718
4206432.082	1700	1700	1731	1729	1729	1741	1780	1774	1762	1743	1725	1716	1713	1725	1739	1720	1724	1739	1756	1754	1741	1731	1730	1722	1721	1721	1721	1723	1722	1719	1715	1718	1719	1719	1720	1719	1724	1723	1718	1719	1722	1718	1721	1722	1724	1727	1726	1720	1719
4206342.082	1704	1704	1743	1738	1744	1753	1773	1775	1759	1746	1730	1719	1716	1725	1739	1736	1726	1728	1747	1774	1761	1752	1740	1737	1727	1725	1725	1726	1726	1726	1720	1718	1723	1723	1725	1724	1725	1724	1719	1720	1722	1722	1725	1725	1723	1730	1732	1726	1725
4206252.082	1707	1707	1741	1748	1745	1752	1785	1784	1766	1752	1746	1725	1717	1737	1753	1736	1726	1729	1743	1783	1782	1768	1752	1740	1731	1731	1729	1728	1727	1726	1735	1734	1727	1725	1726	1726	1727	1728	1729	1727	1722	1724	1727	1730	1732	1734	1733	1730	1731
4206162.082	1718	1715	1732	1747	1750	1761	1798	1792	1770	1756	1745	1728	1724	1733	1756	1747	1733	1729	1743	1787	1800	1785	1765	1755	1740	1732	1733	1733	1732	1734	1748	1750	1731	1728	1727	1728	1729	1732	1735	1735	1734	1734	1734	1731	1733	1736	1734	1734	1734
4206072.082	1721	1711	1721	1729	1740	1754	1807	1794	1770	1758	1751	1735	1729	1738	1755	1759	1741	1734	1741	1787	1802	1793	1779	1767	1743	1734	1735	1738	1736	1748	1759	1760	1736	1733	1733	1731	1734	1732	1736	1738	1739	1740	1738	1735	1735	1737	1740	1739	1740
4205982.082	1723	1718	1717	1722	1736	1744	1795	1800	1784	1771	1762	1740	1735	1733	1748	1770	1752	1739	1744	1792	1802	1793	1772	1760	1747	1741	1740	1740	1737	1747	1763	1764	1757	1737	1735	1736	1738	1736	1740	1740	1740	1740	1738	1740	1742	1745	1748	1748	1746
4205892.082	1725	1724	1718	1721	1732	1740	1786	1805	1791	1765	1750	1746	1735	1734	1745	1772	1757	1739	1746	1760	1797	1786	1772	1760	1740	1741	1743	1743	1743	1747	1761	1768	1762	1743	1739	1743	1743	1741	1740	1745	1746	1747	1742	1745	1746	1749	1746	1747	1748
4205802.082	1738	1731	1726	1724	1732	1752	1766	1803	1786	1764	1757	1747	1739	1741	1738	1776	1769	1752	1745	1749	1786	1782	1760	1750	1740	1741	1745	1746	1749	1750	1757	1767	1767	1746	1743	1743	1746	1747	1749	1750	1751	1752	1751	1751	1751	1752	1751	1752	1748
4205712.082	1753	1739	1731	1730	1731	1745	1764	1805	1791	1776	1768	1741	1743	1753	1744	1775	1786	1773	1761	1749	1765	1766	1762	1757	1745	1746	1745	1746	1748	1752	1761	1766	1765	1747	1742	1745	1751	1749	1753	1753	1757	1757	1754	1754	1755	1756	1755	1753	1757
4205622.082	1762	1747	1738	1733	1735	1741	1758	1798	1789	1771	1756	1747	1759	1766	1753	1767	1778	1776	1770	1762	1752	1761	1764	1768	1755	1751	1752	1749	1750	1752	1761	1765	1760	1755	1751	1751	1752	1752	1755	1756	1757	1760	1756	1757	1758	1758	1755	1761	1765
4205532.082	1770	1753	1741	1736	1736	1748	1767	1800	1789	1772	1767	1756	1764	1772	1756	1752	1763	1770	1773	1765	1755	1763	1769	1773	1758	1758	1756	1752	1752	1756	1761	1763	1760	1755	1752	1752	1751	1754	1753	1751	1756	1758	1761	1760	1762	1761	1762	1766	1772
4205442.082	1772	1753	1747	1734	1738	1753	1771	1798	1793	1785	1778	1759	1757	1763	1757	1751	1758	1774	1777	1770	1760	1760	1772	1767	1758	1758	1761	1758	1761	1762	1762	1763	1760	1755	1755	1754	1752	1756	1757	1758	1759	1761	1764	1763	1767	1763	1767	1770	1769
4205352.082	1772	1754	1754	1740	1741	1756	1771	1793	1785	1778	1776	1761	1757	1753	1754	1755	1760	1774	1779	1778	1767	1767	1775	1774	1762	1761	1765	1763	1764	1769	1767	1761	1759	1755	1755	1754	1755	1756	1762	1762	1763	1760	1769	1772	1771	1770	1771	1773	1775
4205262.082	1784	1768	1770	1750	1744	1750	1765	1781	1785	1784	1776	1762	1760	1764	1763	1760	1772	1781	1776	1780	1774	1771	1782	1791	1769	1766	1768	1767	1766	1768	1768	1769	1768	1760	1758	1754	1755	1760	1761	1760	1766	1764	1772	1774	1770	1773	1779	1777	1775
4205172.082	1804	1799	1789	1756	1750	1749	1761	1777	1784	1786	1778	1769	1768	1770	1766	1758	1776	1785	1790	1799	1794	1786	1779	1784	1786	1773	1771	1767	1767	1772	1772	1771	1773	1776	1772	1766	1760	1760	1761	1768	1766	1769	1776	1777	1774	1777	1781	1783	1782
4205082.082	1813	1799	1785	1754	1754	1750	1754	1773	1779	1792	1794	1786	1779	1786	1778	1765	1789	1804	1818	1830	1818	1799	1787	1783	1783	1775	1775	1772	1775	1773	1775	1777	1781	1781	1770	1767	1764	1766	1767	1768	1770	1775	1779	1778	1780	1781	1784	1782	1787
4204992.082	1793	1783	1772	1759	1751	1750	1756	1783	1797	1804	1801	1789	1779	1789	1784	1772	1782	1801	1828	1834	1813	1798	1788	1784	1785	1777	1776	1780	1780	1778	1778	1779	1780	1780	1775	1776	1774	1771	1774	1770	1770	1775	1781	1783	1787	1785	1784	1786	1788
4204902.082	1789	1781	1772	1761	1754	1754	1760	1788	1800	1799	1797	1793	1789	1795	1786	1775	1778	1798	1809	1813	1802	1792	1784	1780	1779	1778	1779	1781	1783	1781	1781	1782	1781	1784	1785	1783	1787	1781	1773	1774	1777	1780	1781	1783	1789	1791	1788	1789	1791
4204812.082	1794	1787	1773	1760	1758	1757	1760	1788	1798	1800	1803	1802	1789	1793	1790	1780	1775	1788	1793	1796	1797	1787	1787	1785	1777	1781	1785	1784	1784	1783	1784	1785	1786	1789	1790	1795	1795	1787	1780	1780	1781	1780	1786	1787	1789	1791	1792	1793	1799
4204722.082	1789	1785	1778	1763	1763	1762	1760	1767	1789	1801	1804	1807	1794	1796	1796	1784	1779	1780	1779	1785	1793	1790	1794	1789	1789	1787	1787	1785	1789	1788	1787	1788	1789	1795	1804	1810	1811	1804	1789	1788	1786	1787	1786	1792	1792	1791	1792	1793	1810
4204632.082	1776	1772	1769	1761	1764	1767	1767	1766	1777	1786	1788	1789	1787	1789	1790	1786	1784	1784	1788	1786	1789	1793	1800	1801	1799	1790	1792	1790	1792	1790	1791	1795	1795	1799	1818	1823	1814	1807	1794	1790	1790	1793	1792	1799	1798	1795	1797	1801	1810
4204542.082	1775	1767	1766	1770	1770	1769	1768	1763	1775	1774	1778	1776	1783	1781	1785	1785	1786	1780	1784	1791	1793	1800	1801	1810	1816	1805	1801	1795	1797	1798	1801	1800	1799	1805	1831	1838	1822	1809	1803	1800	1797	1796	1795	1806	1806	1800	1803	1808	1825
4204452.082	1769	1768	1770	1775	1776	1772	1768	1773	1769	1776	1779	1780	1785	1789	1792	1794	1792	1792	1790	1797	1802	1814	1808	1823	1840	1825	1806	1797	1798	1798	1806	1805	1800	1804	1837	1845	1828	1812	1806	1802	1801	1799	1796	1806	1811	1805	1806	1812	1822
4204362.082	1768	1770	1774	1771	1776	1773	1773	1776	1776	1780	1780	1782	1785	1787	1791	1798	1797	1796	1800	1807	1819	1818	1813	1826	1844	1822	1805	1801	1804	1802	1804	1803	1803	1810	1833	1848	1840	1826	1808	1805	1804	1804	1800	1806	1808	1810	1808	1823	1823
4204272.082	1775	1774	1773	1776	1775	1772	1779	1777	1781	1782	1785	1791	1792	1794	1797	1799	1801	1803	1816	1824	1831	1821	1828	1839	1833	1810	1801	1802	1806	1804	1809	1811	1810	1808	1828	1847	1850	1833	1811	1808	1808	1811	1805	1813	1814	1810	1812	1819	1824
4204182.082	1788	1790	1793	1789	1778	1778	1779	1778	1790	1797	1796	1797	1800	1803	1805	1802	1806	1807	1816	1825	1830	1825	1843	1849	1836	1816	1808	1810	1809	1811	1821	1827	1821	1812	1826	1837	1846	1840	1823	1816	1819	1820	1808	1813	1815	1815	1811	1818	1825
4204092.082	1806	1818	1818	1806	1786	1789	1783	1783	1816	1823	1813	1806	1820	1828	1840	1822	1812	1823	1833	1846	1840	1838	1846	1849	1846	1839	1818	1814	1812	1812	1835	1841	1827	1819	1818	1823	1834	1846	1836	1825	1829	1823	1814	1811	1820	1821	1818	1825	1836
4204002.082	1824	1846	1839	1818	1810	1803	1793	1788	1817	1843	1836	1823	1841	1860	1852	1835	1814	1832	1858	1878	1862	1858	1876	1879	1867	1855	1829	1819	1817	1817	1849	1854	1842	1830	1830	1824	1825	1846	1844	1830	1833	1829	1817	1814	1826	1830	1825	1823	1835
4203912.082	1827	1851	1849	1826	1839	1819	1800	1793	1817	1846	1853	1863	1883	1865	1852	1838	1819	1834	1865	1882	1866	1878	1899	1898	1882	1862	1840	1824	1823	1832	1873	1879	1855	1846	1833	1829	1827	1845	1849	1841	1839	1832	1822	1814	1823	1841	1831	1824	1824
4203822.082	1835	1860	1863	1851	1842	1823	1802	1796	1825	1857	1874	1887	1898	1875	1856	1840	1821	1843	1868	1885	1870	1895	1897	1901	1887	1872	1837	1825	1827	1843	1879	1901	1879	1860	1847	1833	1830	1850	1859	1868	1849	1837	1827	1818	1820	1833	1834	1832	1826
4203732.082	1845	1867	1876	1870	1847	1826	1810	1797	1832	1860	1882	1895	1898	1875	1855	1836	1823	1848	1878	1892	1881	1880	1909	1902	1877	1862	1837	1833	1836	1848	1893	1903	1886	1868	1860	1837	1836	1855	1873	1877	1853	1837	1831	1828	1828	1841	1847	1842	1832
4203642.082	1845	1867	1892	1877	1847	1836	1816	1806	1807	1844	1869	1896	1897	1866	1861	1845	1833	1850	1876	1892	1886	1893	1916	1911	1886	1864	1844	1834	1844	1857	1905	1914	1901	1890	1876	1844	1839	1852	1880	1884	1858	1846	1839	1830	1829	1838	1851	1856	1843
4203552.082	1861	1879	1892	1877	1846	1838	1827	1815	1811	1840	1863	1884	1903	1890	1874	1853	1837	1859	1882	1895	1903	1904	1917	1912	1890	1876	1843	1835	1846	1868	1905	1927	1919	1895	1876	1850	1841	1852	1885	1882	1862	1848	1842	1829	1827	1843	1869	1871	1856
4203462.082	1861	1880	1894	1883	1846	1842	1829	1826	1820	1831	1850	1871	1897	1891	1872	1858	1839	1864	1890	1900	1902	1922	1911	1903	1892	1875	1843	1848	1859	1864	1901	1925	1922	1895	1881	1853	1847	1863	1883	1882	1865	1854	1844	1835	1834	1847	1876	1888	1867
4203372.082	1866	1880	1897	1890	1854	1842	1829	1829	1825	1820	1841	1868	1889	1899	1884	1866	1846	1867	1893	1902	1920	1936	1903	1886	1878	1868	1848	1851	1867	1879	1897	1923	1921	1904	1887	1855	1852	1866	1887	1891	1873	1857	1846	1843	1835	1849	1872	1897	1878
4203282.082	1876	1886	1904	1895	1864	1853	1836	1829	1825	1822	1839	1855	1876	1910	1892	1870	1849	1854	1902	1911	1922	1938	1908	1902	1890	1873	1857	1861	1863	1875	1897	1923	1910	1894	1875	1852	1856	1876	1894	1884	1866	1857	1848	1845	1839	1844	1862	1881	1901
4203192.082	1887	1896	1910	1909	1893	1859	1849	1852	1834	1822	1839	1860	1880	1900	1880	1864	1851	1853	1905	1913	1921	1936	1904	1889	1875	1866	1860	1874	1877	1892	1920	1915	1895	1883	1873	1858	1862	1879	1901	1896	1882	1875	1862	1854	1844	1846	1853	1874	1912
4203102.082	1871	1888	1911	1924	1908	1879	1867	1865	1847	1830	1847	1860	1880	1896	1885	1880	1861	1855	1896	1912	1924	1937	1905	1894	1884	1872	1857	1884	1894	1901	1926	1927	1908	1890	1882	1864	1866	1883	1907	1921	1907	1890	1871	1860	1850	1848	1854	1871	1912
4203012.082	1851	1872	1894	1913	1926	1895	1885	1870	1848	1827	1843	1861	1884	1896	1885	1897	1874	1861	1883	1905	1926	1940	1918	1903	1890	1878	1866	1887	1904	1914	1927	1933	1910	1892	1891	1866	1867	1874	1899	1919	1909	1886	1871	1862	1857	1851	1850	1862	1902
4202922.082	1853	1857	1874	1901	1923	1894	1882	1862	1844	1834	1859	1869	1891	1905	1902	1897	1874	1863	1901	1921	1926	1941	1925	1913	1900	1884	1871	1885	1909	1923	1940	1927	1910	1899	1902	1868	1877	1885	1905	1918	1902	1885	1870	1870	1867	1854	1852	1865	1904
4202832.082	1871	1867	1869	1896	1915	1884	1868	1853	1841	1837	1866	1888	1906	1922	1917	1898	1874	1863	1901	1922	1936	1942	1931	1913	1897	1883	1871	1890	1909	1932	1948	1916	1910	1914	1903	1872	1888	1889	1902	1923	1900	1880	1868	1882	1873	1862	1858	1864	1881
4202742.082	1850	1886	1875	1895	1914	1888	1868	1855	1848	1839	1856	1879	1907	1926	1911	1892	1871	1873	1901	1922	1943	1940	1928	1910	1892	1876	1872	1893	1907	1928	1950	1925	1926	1926	1907	1879	1894	1897	1907	1925	1898	1881	1883	1903	1880	1863	1862	1872	1888
4202652.082	1843	1893	1882	1889	1912	1884	1873	1872	1859	1838	1852	1873	1897	1921	1910	1890	1872	1882	1913	1934	1943	1940	1920	1903	1887	1879	1886	1887	1908	1931	1951	1937	1930	1921	1900	1885	1901	1901	1921	1938	1902	1889	1900	1912	1878	1864	1867	1878	1898
4202562.082	1841	1891	1893	1903	1924	1912	1907	1888	1869	1839	1854	1876	1899	1922	1910	1893	1875	1881	1919	1938	1946	1945	1941	1903	1888	1884	1893	1883	1901	1924	1951	1945	1933	1922	1901	1884	1910	1915	1937	1944	1909	1903	1913	1911	1875	1867	1872	1890	1912
4202472.082	1847	1899	1899	1911	1930	1940	1926	1900	1878	1864	1853	1882	1901	1923	1917	1897	1881	1885	1927	1940	1946	1945	1939	1904	1888	1884	1896	1887	1897	1920	1944	1949	1941	1926	1901	1887	1914	1916	1932	1947	1918	1923	1923	1907	1873	1875	1885	1897	1922
4202382.082	1866	1911	1909	1905	1921	1944	1932	1907	1888	1866	1855	1878	1898	1922	1920	1899	1883	1889	1924	1945	1956	1953	1947	1913	1900	1889	1896	1891	1904	1920	1942	1958	1950	1933	1910	1893	1922	1923	1942	1956	1938	1937	1922	1900	1886	1875	1888	1905	1926
4202292.082	1867	1912	1923	1918	1923	1944	1935	1909	1884	1863	1860	1882	1900	1926	1926	1905	1889	1897	1932	1952	1959	1960	1957	1923	1905	1894	1898	1891	1904	1925	1948	1962	1954	1938	1916	1899	1918	1929	1944	1965	1949	1937	1924	1905	1885	1880	1892	1914	1934
4202202.082	1860	1909	1932	1928	1926	1945	1934	1910	1885	1865	1869	1892	1909	1925	1933	1910	1899	1893	1901	1945	1960	1968	1964	1931	1916	1901	1897	1900	1911	1925	1948	1961	1951	1933	1917	1902	1923	1937	1939	1962	1949	1925	1912	1898	1884	1884	1903	1923	1945
4202112.082	1857	1900	1925	1935	1934	1941	1936	1916	1890	1872	1871	1898	1924	1939	1932	1919	1908	1902	1897	1931	1947	1966	1972	1933	1922	1913	1902	1906	1920	1942	1960	1961	1951	1930	1920	1906	1926	1940	1946	1957	1939	1923	1906	1895	1886	1893	1910	1925	1949
4202022.082	1861	1887	1910	1932	1941	1943	1937	1916	1890	1870	1875	1897	1922	1941	1941	1932	1919	1909	1905	1920	1942	1962	1975	1949	1934	1917	1905	1906	1915	1938	1955	1972	1951	1930	1920	1910	1932	1944	1949	1963	1962	1925	1913	1898	1886	1894	1919	1939	1953
4201932.082	1871	1871	1894	1915	1931	1944	1929	1911	1888	1868	1884	1901	1917	1935	1949	1936	1921	1912	1910	1922	1945	1959	1977	1952	1935	1918	1907	1912	1913	1929	1945	1969	1961	1942	1924	1910	1942	1952	1954	1975	1969	1932	1919	1908	1891	1903	1921	1937	1961
4201842.082	1883	1869	1875	1897	1922	1944	1924	1903	1887	1869	1888	1902	1921	1941	1953	1940	1925	1923	1916	1933	1952	1967	1983	1955	1941	1926	1913	1927	1914	1919	1941	1971	1967	1945	1929	1911	1942	1952	1960	1971	1972	1946	1927	1912	1894	1904	1916	1929	1949
4201752.082	1900	1879	1870	1892	1923	1946	1921	1900	1885	1874	1889	1903	1923	1940	1955	1940	1938	1936	1923	1927	1944	1958	1979	1963	1947	1929	1918	1930	1927	1920	1941	1969	1972	1948	1929	1915	1950	1965	1960	1971	1976	1948	1934	1921	1907	1900	1915	1927	1950
4201662.082	1912	1897	1880	1895	1923	1942	1915	1893	1888	1883	1891	1911	1930	1945	1959	1941	1948	1946	1929	1928	1945	1959	1981	1971	1949	1932	1927	1941	1936	1921	1942	1976	1969	1949	1932	1918	1954	1968	1967	1973	1976	1948	1943	1933	1914	1903	1918	1933	1954
4201572.082	1911	1902	1882	1897	1921	1939	1915	1904	1905	1888	1883	1892	1913	1936	1953	1951	1952	1947	1935	1922	1944	1964	1986	1965	1949	1931	1934	1949	1940	1927	1938	1967	1970	1948	1933	1920	1937	1982	1979	1973	1981	1959	1943	1933	1914	1906	1920	1936	1952
4201482.082	1902	1907	1884	1900	1923	1939	1924	1917	1920	1906	1888	1883	1902	1921	1948	1961	1968	1959	1944	1921	1935	1955	1982	1982	1947	1931	1941	1961	1945	1930	1935	1966	1973	1953	1933	1924	1943	1989	1989	1979	1978	1962	1945	1929	1914	1906	1924	1941	1963
4201392.082	1904	1909	1886	1894	1918	1933	1934	1929	1931	1919	1900	1889	1896	1913	1937	1966	1977	1970	1954	1929	1928	1953	1978	1986	1951	1934	1945	1972	1952	1933	1941	1970	1974	1953	1937	1926	1935	1983	1987	1981	1978	1958	1936	1918	1908	1906	1924	1944	1965
4201302.082	1909	1924	1896	1885	1903	1925	1941	1934	1933	1930	1919	1895	1897	1904	1926	1962	1982	1974	1960	1938	1934	1955	1978	1985	1951	1938	1950	1977	1954	1939	1952	1979	1979	1957	1941	1935	1935	1987	1999	1989	1984	1957	1937	1921	1912	1906	1925	1944	1965
4201212.082	1920	1935	1909	1893	1901	1916	1944	1946	1947	1938	1929	1901	1896	1894	1903	1945	1975	1972	1961	1944	1934	1948	1971	1982	1948	1942	1966	1986	1954	1941	1956	1986	1997	1964	1949	1939	1933	1980	2000	1991	1985	1962	1943	1923	1914	1914	1915	1934	1954
4201122.082	1929	1942	1917	1905	1894	1900	1941	1954	1957	1944	1937	1914	1904	1905	1902	1934	1958	1973	1967	1955	1939	1946	1970	1980	1949	1952	1973	1984	1952	1949	1965	1996	2003	1964	1956	1947	1937	1981	2005	1993	1979	1954	1938	1926	1918	1925	1911	1923	1948
4201032.082	1930	1939	1918	1914	1908	1901	1929	1954	1961	1956	1948	1923	1906	1910	1908	1922	1947	1968	1969	1969	1946	1941	1963	1980	1950	1958	1980	1989	1958	1956	1978	1995	2003	1975	1964	1948	1941	1981	2006	2001	1975	1955	1944	1936	1926	1938	1919	1921	1940
4200942.082	1931	1946	1926	1921	1914	1905	1903	1951	1965	1956	1941	1921	1914	1919	1926	1921	1938	1955	1975	1976	1954	1945	1958	1978	1957	1959	1978	1993	1960	1952	1971	2002	2006	1983	1962	1950	1947	1983	2008	2009	1989	1981	1962	1944	1931	1935	1926	1919	1934
4200852.082	1941	1951	1931	1920	1915	1906	1909	1946	1960	1952	1939	1924	1917	1930	1942	1915	1932	1953	1981	1981	1957	1950	1957	1977	1962	1959	1981	1995	1968	1955	1974	2010	2016	1977	1962	1960	1953	1975	2006	2016	2003	1996	1958	1949	1934	1941	1930	1920	1938
4200762.082	1946	1953	1937	1925	1913	1910	1921	1954	1972	1954	1942	1936	1922	1937	1947	1920	1930	1953	1976	1980	1968	1949	1960	1979	1964	1965	1989	1999	1987	1965	1987	2010	2016	1978	1967	1969	1959	1972	1999	2018	2014	2009	1978	1963	1945	1941	1932	1925	1939
4200672.082	1933	1950	1937	1918	1908	1917	1927	1961	1974	1959	1948	1938	1926	1938	1953	1945	1925	1947	1973	1986	1971	1958	1957	1977	1970	1968	1986	1999	1989	1970	1994	2021	2019	1986	1984	1985	1970	1972	2003	2023	2018	2018	1990	1970	1948	1944	1928	1922	1945
4200582.082	1935	1954	1957	1925	1914	1928	1942	1976	1993	1981	1959	1941	1928	1943	1954	1953	1924	1938	1964	1985	1978	1963	1954	1976	1979	1967	1974	1992	1987	1971	1993	2022	2022	1985	1992	1985	1978	1969	2001	2020	2025	2023	1982	1966	1951	1953	1940	1934	1951
4200492.082	1944	1955	1960	1931	1922	1924	1943	1982	2003	1988	1967	1941	1935	1938	1957	1959	1932	1931	1956	1976	1979	1968	1963	1980	1990	1979	1972	1983	1995	1973	1993	2017	2020	1993	2000	1999	1978	1964	2003	2018	2032	2031	1994	1971	1957	1958	1949	1937	1937
4200402.082	1943	1957	1963	1929	1922	1920	1941	1980	2003	2002	1979	1952	1945	1938	1960	1963	1940	1930	1944	1971	1983	1975	1962	1978	1996	1985	1972	1982	1995	1979	1994	2017	2021	2007	2007	1996	1976	1967	2005	2024	2036	2027	1993	1979	1960	1962	1965	1946	1936
4200312.082	1943	1959	1969	1938	1928	1924	1939	1978	2002	2010	1992	1955	1946	1942	1958	1967	1950	1935	1936	1959	1987	1975	1966	1981	2004	1991	1975	1975	1990	1985	1983	2009	2019	2011	2009	1998	1979	1967	2007	2026	2035	2024	1981	1966	1961	1974	1980	1958	1941
4200222.082	1950	1959	1969	1947	1933	1927	1939	1974	1996	2010	1999	1977	1948	1951	1959	1963	1950	1943	1934	1944	1989	1982	1974	1985	2009	1999	1987	1980	1990	1993	1984	1997	2019	2022	2014	1998	1980	1967	2012	2036	2038	2023	1978	1971	1964	1982	1999	1971	1951
4200132.082	1955	1957	1971	1947	1933	1933	1939	1965	1987	2004	2004	1982	1951	1950	1962	1975	1960	1953	1938	1938	1984	1983	1973	1984	2007	2002	1992	1986	2001	2000	1987	1998	2024	2029	2017	2003	1986	1974	2012	2037	2039	2023	1991	1976	1971	1988	2005	1977	1954
4200042.082	1960	1960	1977	1949	1939	1933	1939	1959	1987	2009	2004	1986	1955	1960	1976	1988	1968	1954	1944	1939	1982	1991	1976	1980	2001	2011	1999	1991	2007	2008	1989	2000	2025	2035	2021	2003	1988	1979	2015	2038	2039	2025	2001	1982	1972	1991	2009	1972	1954
4199952.082	1962	1968	1979	1957	1947	1935	1934	1959	1987	2006	2005	1982	1959	1960	1979	1993	1975	1969	1957	1944	1958	1994	1987	1983	1996	2020	2011	1998	2002	2012	1993	1996	2023	2037	2023	2011	1997	1985	2026	2044	2045	2036	2003	1983	1977	2003	2007	1963	1952
4199862.082	1963	1976	1988	1962	1949	1943	1935	1939	1979	2006	2005	1986	1968	1965	1983	2000	1979	1966	1952	1951	1968	2002	1989	1980	1994	2029	2019	2009	2002	2019	2002	1994	2014	2035	2025	2012	1997	1985	2029	2044	2051	2046	2001	1983	1982	2002	1999	1963	1957
4199772.082	1969	1979	1993	1964	1953	1954	1942	1943	1973	2000	2005	1986	1976	1969	1984	2005	1981	1960	1950	1953	1970	2009	1996	1985	1987	2037	2031	2015	2004	2017	2008	1998	2008	2035	2028	2015	2001	1988	2029	2049	2054	2045	2027	1983	1990	2004	1996	1960	1956
4199682.082	1972	1975	1997	1975	1967	1958	1948	1943	1968	1991	2009	2006	1976	1969	1977	2006	1985	1968	1955	1958	1978	2012	2001	1986	1984	2033	2039	2027	2012	2005	2017	2005	2012	2034	2036	2021	2007	1995	2022	2047	2056	2044	2022	1984	1996	2011	1998	1962	1970
4199592.082	1974	1978	1999	1988	1973	1963	1954	1952	1952	1978	2007	2015	1981	1970	1977	2006	2012	1969	1951	1957	1976	2009	2007	1994	1991	2030	2045	2036	2021	2011	2022	2010	2012	2033	2039	2025	2011	1999	2017	2045	2056	2044	2023	1991	2002	2014	2003	1964	1971
4199502.082	1982	1983	2007	2002	1986	1967	1958	1959	1953	1967	1995	2011	1989	1979	1987	2012	2012	1969	1959	1955	1967	2004	2014	2007	1993	2027	2042	2042	2033	2022	2025	2014	2016	2035	2044	2033	2020	2005	2011	2040	2055	2047	2036	1996	2006	2017	2008	1973	1968
4199412.082	1986	1988	2007	2022	1984	1964	1966	1968	1952	1957	1974	1994	1994	1982	1987	2011	2016	1979	1959	1955	1965	1998	2014	2014	2001	2026	2048	2052	2035	2024	2031	2020	2014	2030	2051	2040	2026	2012	2002	2036	2057	2059	2045	2002	2003	2024	2017	1980	1970
4199322.082	1986	1988	2008	2025	1984	1967	1965	1971	1963	1960	1963	1984	1998	1986	1993	2014	2016	1985	1970	1963	1965	1998	2013	2019	2011	2016	2040	2053	2039	2026	2035	2030	2019	2025	2055	2045	2028	2018	2006	2033	2056	2062	2050	2014	2001	2015	2021	1983	1972
4199232.082	1989	1991	2015	2028	1989	1972	1973	1982	1971	1964	1960	1975	1997	1993	2006	2022	2020	1982	1973	1968	1968	1990	2013	2022	2014	2006	2043	2052	2039	2029	2047	2042	2025	2024	2057	2053	2038	2022	2009	2037	2060	2066	2058	2018	2009	2015	2027	1989	1979
4199142.082	1992	1995	2016	2024	1989	1977	1976	1988	1982	1976	1965	1972	1990	1999	2011	2028	2018	1980	1975	1973	1978	1984	2010	2022	2014	2008	2036	2054	2044	2030	2053	2046	2030	2024	2059	2058	2043	2027	2011	2039	2056	2068	2063	2026	2013	2021	2031	2014	1984
4199052.082	2000	1993	2010	2025	1998	1981	1977	1992	1991	1980	1971	1977	1992	2007	2023	2035	2020	1988	1983	1983	1978	1981	2011	2025	2022	2008	2036	2048	2045	2035	2055	2051	2032	2026	2057	2062	2044	2027	2013	2042	2063	2071	2063	2030	2016	2025	2024	2002	1986
4198962.082	2012	1998	2009	2029	2004	1988	1980	1989	1988	1975	1972	1990	2006	2012	2025	2040	2028	2000	1997	1987	1980	1980	2005	2032	2029	2017	2029	2048	2045	2042	2059	2049	2030	2031	2044	2060	2046	2029	2019	2055	2072	2075	2065	2025	2019	2031	2015	1994	1992
4198872.082	2027	2005	2006	2025	2015	1996	1984	1992	1994	1977	1980	1995	2009	2013	2025	2041	2039	2012	2001	1998	1992	1979	2005	2032	2037	2025	2028	2051	2053	2042	2059	2050	2033	2034	2051	2068	2051	2030	2021	2055	2073	2077	2070	2026	2028	2036	2018	1997	1997
4198782.082	2034	2013	2007	2025	2018	2004	1993	1996	1995	1981	1976	1984	2009	2017	2027	2040	2048	2020	2006	2000	1996	1986	2005	2033	2043	2034	2026	2038	2046	2044	2057	2050	2033	2038	2056	2071	2054	2033	2022	2059	2078	2078	2067	2033	2034	2042	2023	2004	2001
4198692.082	2041	2018	2009	2024	2030	2013	1998	1999	2009	1985	1981	1982	2002	2023	2032	2043	2051	2023	2009	2008	2000	1987	1996	2021	2044	2036	2024	2036	2049	2049	2062	2056	2037	2038	2062	2069	2048	2034	2024	2065	2083	2082	2073	2059	2037	2046	2030	2013	1993
4198602.082	2047	2026	2018	2030	2037	2018	2004	2005	2011	1990	1990	1984	1989	2028	2035	2042	2053	2028	2017	2012	1996	1995	1998	2018	2044	2045	2024	2027	2051	2055	2055	2063	2047	2040	2062	2069	2053	2040	2025	2060	2079	2089	2082	2061	2039	2050	2041	2021	1997
4198512.082	2052	2034	2014	2033	2044	2024	2008	2009	2013	1996	1996	1987	1992	2013	2024	2042	2058	2030	2021	2011	1996	1995	1995	2022	2043	2049	2029	2029	2052	2060	2063	2066	2056	2041	2059	2072	2053	2040	2027	2067	2086	2089	2086	2073	2040	2055	2054	2037	2007
4198422.082	2057	2035	2020	2029	2050	2038	2015	2011	2017	2005	1998	1991	1995	2016	2028	2044	2058	2050	2034	2014	1999	2003	2001	2022	2048	2057	2035	2031	2047	2060	2063	2069	2061	2053	2055	2072	2057	2039	2027	2067	2083	2083	2088	2076	2047	2065	2070	2054	2018
4198332.082	2056	2045	2025	2027	2051	2044	2027	2015	2017	2014	2005	1995	1993	2022	2035	2049	2067	2062	2035	2024	2005	1997	2001	2016	2046	2060	2039	2032	2053	2068	2074	2072	2066	2061	2059	2073	2060	2042	2032	2048	2083	2083	2088	2078	2053	2073	2080	2065	2031
4198242.082	2060	2052	2036	2028	2043	2054	2045	2029	2019	2015	2007	2003	2000	2018	2042	2057	2067	2066	2041	2021	2005	2000	2006	2015	2046	2064	2045	2039	2050	2064	2073	2076	2073	2067	2057	2076	2063	2046	2033	2053	2097	2094	2088	2078	2052	2080	2083	2071	2035
4198152.082	2061	2056	2044	2032	2040	2064	2056	2037	2029	2019	2013	2006	2000	2011	2032	2053	2067	2069	2044	2025	2008	2004	2012	2017	2042	2066	2063	2039	2042	2064	2070	2080	2077	2069	2058	2073	2059	2043	2038	2062	2098	2096	2095	2078	2052	2080	2089	2076	2036
4198062.082	2062	2060	2050	2036	2042	2069	2060	2046	2037	2028	2017	2008	2000	2008	2020	2030	2049	2063	2052	2030	2011	2009	2021	2021	2046	2068	2071	2046	2043	2066	2078	2080	2078	2071	2063	2075	2057	2046	2044	2067	2096	2098	2096	2082	2062	2080	2089	2077	2055
4197972.082	2060	2065	2054	2037	2041	2068	2064	2051	2043	2033	2023	2010	2006	2018	2041	2038	2041	2064	2053	2032	2014	2016	2022	2022	2048	2074	2077	2056	2049	2065	2081	2085	2079	2075	2068	2074	2057	2043	2056	2074	2102	2105	2098	2091	2067	2081	2093	2077	2055
4197882.082	2036	2064	2058	2043	2045	2072	2067	2055	2054	2037	2027	2017	2014	2024	2069	2053	2049	2068	2054	2030	2016	2012	2035	2027	2048	2075	2087	2064	2051	2058	2076	2088	2083	2073	2070	2080	2057	2050	2064	2086	2110	2106	2099	2100	2073	2085	2091	2072	2048
4197792.082	2029	2069	2061	2049	2049	2077	2070	2061	2059	2042	2031	2016	2012	2028	2070	2061	2065	2072	2064	2041	2022	2012	2027	2031	2049	2077	2089	2073	2058	2054	2065	2095	2086	2072	2077	2087	2061	2051	2066	2089	2109	2108	2106	2101	2081	2093	2088	2068	2042
4197702.082	2036	2065	2066	2058	2049	2077	2070	2065	2062	2041	2026	2018	2017	2025	2070	2068	2071	2081	2072	2049	2032	2022	2019	2028	2043	2071	2093	2079	2069	2058	2063	2091	2090	2079	2080	2087	2066	2054	2062	2083	2110	2112	2108	2100	2088	2100	2083	2061	2038
4197612.082	2034	2068	2071	2061	2049	2079	2078	2068	2066	2054	2030	2027	2019	2027	2068	2075	2074	2082	2077	2055	2037	2026	2021	2032	2040	2066	2087	2092	2079	2065	2063	2095	2091	2080	2084	2091	2070	2055	2057	2077	2109	2118	2112	2101	2089	2099	2080	2056	2036
4197522.082	2039	2072	2071	2061	2057	2081	2080	2076	2074	2058	2040	2026	2019	2025	2058	2072	2080	2085	2075	2055	2042	2037	2029	2045	2040	2052	2076	2098	2084	2069	2063	2084	2094	2083	2097	2101	2078	2065	2057	2074	2110	2118	2112	2102	2096	2097	2077	2053	2034
4197432.082	2040	2068	2073	2061	2058	2085	2083	2084	2079	2066	2054	2032	2021	2029	2050	2059	2075	2086	2069	2056	2051	2046	2033	2047	2049	2048	2065	2100	2087	2071	2071	2089	2096	2088	2099	2107	2086	2074	2063	2074	2113	2121	2114	2103	2100	2096	2076	2054	2034
4197342.082	2042	2076	2075	2069	2064	2083	2088	2092	2082	2076	2061	2036	2022	2028	2056	2058	2073	2087	2086	2069	2060	2050	2038	2054	2063	2052	2062	2103	2089	2074	2075	2092	2105	2095	2101	2110	2089	2075	2063	2069	2107	2121	2116	2106	2102	2101	2080	2053	2036
4197252.082	2046	2076	2080	2077	2072	2079	2091	2094	2090	2082	2068	2041	2028	2030	2066	2071	2085	2094	2092	2074	2064	2051	2038	2061	2068	2056	2062	2101	2094	2076	2078	2091	2108	2098	2100	2109	2097	2080	2070	2073	2090	2116	2118	2117	2110	2108	2083	2055	2043
4197162.082	2043	2078	2083	2082	2082	2080	2082	2093	2094	2093	2069	2048	2035	2026	2071	2082	2093	2097	2098	2083	2067	2052	2042	2068	2077	2065	2064	2104	2096	2079	2076	2094	2106	2103	2112	2117	2100	2081	2073	2085	2093	2115	2119	2119	2116	2115	2088	2066	2046
4197072.082	2047	2078	2080	2086	2087	2085	2080	2093	2094	2093	2070	2052	2036	2032	2078	2091	2099	2101	2103	2087	2072	2053	2041	2076	2082	2067	2069	2088	2097	2082	2079	2102	2110	2108	2116	2116	2102	2084	2073	2088	2103	2116	2121	2119	2117	2119	2099	2076	2058
4196982.082	2047	2076	2082	2089	2090	2090	2085	2087	2091	2096	2072	2054	2039	2034	2073	2089	2101	2103	2104	2089	2070	2054	2053	2084	2089	2077	2068	2088	2096	2080	2085	2108	2116	2120	2120	2120	2105	2088	2077	2083	2102	2124	2124	2124	2124	2124	2112	2086	2065
4196892.082	2048	2076	2082	2092	2093	2098	2088	2086	2094	2092	2072	2056	2038	2039	2058	2087	2103	2105	2106	2090	2066	2050	2052	2092	2093	2083	2069	2078	2097	2083	2092	2112	2125	2124	2128	2127	2105	2087	2084	2083	2097	2129	2132	2130	2129	2127	2110	2087	2057
4196802.082	2041	2078	2087	2092	2093	2097	2090	2090	2092	2095	2075	2057	2041	2039	2051	2095	2103	2107	2110	2085	2065	2054	2066	2095	2096	2090	2077	2078	2094	2085	2098	2117	2126	2127	2128	2125	2125	2089	2088	2092	2095	2126	2135	2135	2134	2129	2106	2083	2059
4196712.082	2051	2054	2085	2096	2096	2097	2090	2094	2094	2093	2083	2063	2049	2042	2047	2096	2107	2110	2114	2085	2065	2058	2070	2098	2106	2094	2082	2076	2098	2092	2100	2117	2129	2135	2135	2131	2125	2096	2103	2096	2101	2132	2138	2140	2138	2125	2102	2078	2061
4196622.082	2055	2054	2079	2094	2098	2098	2096	2094	2097	2096	2087	2070	2054	2049	2046	2093	2105	2116	2117	2085	2068	2062	2075	2087	2112	2101	2091	2079	2103	2095	2096	2114	2134	2133	2140	2137	2126	2099	2112	2101	2102	2135	2142	2142	2143	2120	2096	2071	2072
4196532.082	2062	2056	2072	2087	2102	2106	2097	2092	2097	2096	2089	2071	2053	2054	2052	2087	2103	2115	2117	2085	2068	2059	2080	2103	2118	2108	2095	2088	2111	2103	2099	2110	2137	2140	2141	2138	2130	2109	2120	2114	2105	2139	2144	2144	2145	2139	2093	2076	2091
4196442.082	2070	2064	2064	2081	2097	2099	2094	2093	2092	2097	2092	2071	2051	2055	2059	2086	2102	2116	2116	2085	2072	2064	2083	2104	2122	2116	2104	2095	2112	2113	2100	2105	2143	2144	2145	2137	2129	2112	2127	2127	2117	2142	2148	2148	2144	2139	2089	2078	2100
4196352.082	2078	2072	2062	2069	2080	2096	2099	2094	2093	2096	2094	2063	2051	2055	2058	2088	2108	2119	2116	2091	2080	2064	2072	2103	2123	2120	2108	2093	2113	2117	2106	2103	2122	2147	2150	2140	2129	2116	2135	2137	2128	2139	2146	2150	2145	2140	2090	2080	2106
4196262.082	2091	2081	2065	2068	2077	2089	2100	2096	2094	2096	2096	2065	2055	2057	2058	2088	2108	2117	2117	2109	2086	2073	2071	2101	2124	2123	2110	2095	2122	2123	2113	2105	2115	2146	2149	2142	2136	2124	2143	2145	2135	2143	2156	2160	2153	2139	2092	2085	2113
4196172.082	2096	2089	2071	2068	2073	2080	2102	2098	2094	2097	2094	2072	2061	2057	2061	2088	2108	2117	2119	2114	2092	2078	2074	2098	2129	2126	2116	2104	2121	2130	2122	2113	2114	2143	2149	2149	2143	2127	2142	2146	2139	2134	2156	2159	2152	2137	2088	2096	2126
4196082.082	2107	2099	2076	2074	2076	2077	2091	2101	2099	2095	2092	2074	2067	2059	2069	2083	2096	2113	2119	2115	2096	2088	2076	2095	2126	2125	2118	2104	2122	2137	2136	2124	2112	2148	2156	2152	2148	2132	2150	2150	2141	2141	2160	2159	2153	2136	2094	2107	2133
4195992.082	2108	2104	2083	2080	2084	2076	2090	2105	2101	2095	2091	2078	2070	2065	2077	2083	2082	2107	2121	2115	2096	2091	2083	2093	2129	2128	2120	2109	2107	2139	2145	2134	2120	2143	2157	2157	2154	2138	2155	2155	2147	2143	2166	2163	2151	2132	2098	2122	2140
4195902.082	2112	2111	2092	2091	2083	2079	2086	2104	2102	2098	2090	2078	2072	2076	2093	2088	2084	2099	2120	2118	2101	2091	2083	2088	2135	2135	2124	2111	2110	2137	2150	2142	2121	2142	2156	2160	2157	2142	2153	2156	2150	2149	2169	2164	2152	2128	2114	2140	2147
4195812.082	2114	2114	2098	2097	2092	2083	2082	2101	2105	2102	2092	2084	2080	2076	2092	2102	2095	2096	2123	2122	2105	2101	2085	2088	2135	2140	2132	2116	2111	2139	2151	2147	2127	2146	2156	2164	2164	2147	2157	2165	2157	2157	2167	2168	2152	2126	2119	2144	2148
4195722.082	2117	2114	2105	2104	2096	2085	2083	2093	2101	2101	2095	2091	2091	2079	2087	2101	2094	2097	2116	2126	2113	2103	2090	2086	2132	2140	2132	2123	2118	2137	2151	2145	2133	2138	2154	2165	2167	2158	2161	2165	2161	2160	2173	2169	2153	2128	2121	2146	2156
4195632.082	2120	2120	2115	2105	2100	2090	2089	2090	2094	2098	2103	2098	2093	2082	2082	2091	2093	2095	2106	2131	2116	2109	2104	2097	2117	2135	2130	2123	2118	2137	2152	2151	2137	2133	2155	2169	2170	2165	2164	2169	2163	2163	2177	2170	2153	2128	2120	2147	2159
4195542.082	2120	2124	2117	2104	2103	2094	2098	2101	2101	2102	2105	2107	2101	2095	2093	2099	2097	2100	2104	2126	2128	2121	2117	2105	2097	2129	2136	2134	2127	2137	2150	2152	2140	2131	2150	2168	2172	2170	2170	2174	2169	2167	2177	2169	2154	2126	2127	2147	2163
4195452.082	2125	2128	2119	2113	2103	2094	2099	2112	2107	2107	2108	2115	2113	2108	2099	2100	2101	2110	2108	2120	2138	2131	2123	2114	2107	2127	2142	2145	2134	2137	2150	2152	2143	2145	2145	2159	2172	2174	2171	2175	2174	2173	2177	2168	2145	2121	2128	2150	2171
4195362.082	2128	2128	2121	2115	2109	2102	2102	2115	2112	2113	2112	2116	2119	2117	2106	2111	2107	2116	2113	2121	2146	2139	2133	2121	2108	2122	2142	2150	2145	2140	2153	2152	2143	2145	2149	2153	2170	2178	2176	2177	2176	2179	2181	2165	2139	2123	2138	2159	2175
4195272.082	2131	2130	2128	2116	2111	2108	2112	2116	2119	2119	2118	2119	2123	2121	2108	2116	2110	2120	2119	2118	2150	2147	2141	2134	2120	2125	2149	2159	2151	2142	2157	2156	2148	2148	2149	2153	2168	2182	2181	2184	2184	2184	2181	2163	2135	2134	2149	2168	2175
4195182.082	2132	2131	2130	2124	2118	2116	2120	2123	2128	2128	2127	2119	2135	2127	2116	2123	2114	2120	2124	2123	2149	2149	2148	2139	2122	2127	2155	2164	2152	2145	2160	2163	2153	2154	2163	2159	2168	2182	2189	2193	2187	2189	2178	2158	2132	2136	2161	2170	2179
	621995.073	622085.073	622175.073	622265.073	622355.073	622445.073	622535.073	622625.073	622715.073	622805.073	622895.073	622985.073	623075.073	623165.073	623255.073	623345.073	623435.073	623525.073	623615.073	623705.073	623795.073	623885.073	623975.073	624065.073	624155.073	624245.073	624335.073	624425.073	624515.073	624605.073	624695.073	624785.073	624875.073	624965.073	625055.073	625145.073	625235.073	625325.073	625415.073	625505.073	625595.073	625685.073	625775.073	625865.073	625955.073	626045.073	626135.073	626225.073	626315.073
[truncated: 268 more columns]
